# Supplementary material for: The economic cost of outpatient primary care of adults with multimorbidity (HIV, diabetes, and hypertension) in rural South Africa
Source: Health Policy Plan. 2026 Feb 10;41(4):570–83. doi: 10.1093/heapol/czag016 (PMC13089540; doi:10.1093/heapol/czag016)
Supplement: czag016_Supplementary_Data [file czag016_supplementary_data.zip]

Archive with 10 entries (10 files):
- APPENDIX 1.docx
- Appendix 10.docx
- APPENDIX 2.docx
- APPENDIX 3.docx
- APPENDIX 4.docx
- APPENDIX 5.docx
- APPENDIX 6.docx
- APPENDIX 7.docx
- APPENDIX 8.docx
- Appendix 9.docx
